# Supplementary material for: Evaluation of Zein Nanoparticles as Delivery Agents of SARS-CoV-2 Antigens
Source: Vaccines (Basel). 2025 Jan 28;13(2):139. doi: 10.3390/vaccines13020139 (PMC11860552; doi:10.3390/vaccines13020139)
Supplement: Supplementary file 1 [file vaccines-13-00139-s001.zip]

Archive with 1 entries (1 files):
- vaccines-3411041-supplementary.pdf
